# Supplementary material for: Extracorporeal Removal of Thermosensitive Liposomal Doxorubicin from Systemic Circulation after Tumor Delivery to Reduce Toxicities
Source: Cancers (Basel). 2022 Mar 4;14(5):1322. doi: 10.3390/cancers14051322 (PMC8909191; doi:10.3390/cancers14051322)
Supplement: Supplementary file 1 [file cancers-14-01322-s001.zip]

Archive with 1 entries (1 files):
- cancers-1613488-supplementary.pdf
